# Supplementary material for: In the IMD2 gene of Saccharomyces cerevisiae, the expression memory suppresses the induction of expression during guanosine triphosphate depletion
Source: PNAS Nexus. 2026 May 22;5(5):pgag179. doi: 10.1093/pnasnexus/pgag179 (PMC13220337; doi:10.1093/pnasnexus/pgag179)
Supplement: pgag179_Supplementary_Data [file pgag179_supplementary_data.zip]

Archive with 7 entries (7 files):
- PNASNEXUS-PNASNEXUS-2026-00169R-s01.docx
- PNASNEXUS-PNASNEXUS-2026-00169R-s02.mp4
- PNASNEXUS-PNASNEXUS-2026-00169R-s03.mp4
- PNASNEXUS-PNASNEXUS-2026-00169R-s04.mp4
- PNASNEXUS-PNASNEXUS-2026-00169R-s05.mp4
- PNASNEXUS-PNASNEXUS-2026-00169R-s06.mp4
- PNASNEXUS-PNASNEXUS-2026-00169R-s07.mp4
